# Supplementary material for: Frog vocal sacs-inspired soft acoustic system with continuously tunable resonance for sound emission and stethoscopic sensing
Source: Sci Adv. 2025 Dec 17;11(51):eadz5930. doi: 10.1126/sciadv.adz5930 (PMC12710722; doi:10.1126/sciadv.adz5930)
Supplement: Supplementary file 2 — Movies S1 to S6 [file sciadv.adz5930_movies_s1_to_s6.zip]

Archive with 6 entries (6 files):
- adz5930_movie_s1.mp4
- adz5930_movie_s2.mp4
- adz5930_movie_s3.mp4
- adz5930_movie_s4.mp4
- adz5930_movie_s5.mp4
- adz5930_movie_s6.mp4
